# Supplementary material for: Associations Between Composite Host Vulnerability Score and Transfusion Outcomes After Trauma
Source: Medicina (Kaunas). 2026 Apr 12;62(4):732. doi: 10.3390/medicina62040732 (PMC13118004; doi:10.3390/medicina62040732)
Supplement: Supplementary file 1 [file medicina-62-00732-s001.zip]

Archive with 1 entries (1 files):
- medicina-4213288-supplementary.pdf
